# Supplementary material for: Discovery of Influenza Neuraminidase Inhibitors: Structure-Based Virtual Screening and Biological Evaluation of Novel Chemotypes
Source: Molecules. 2025 Dec 2;30(23):4636. doi: 10.3390/molecules30234636 (PMC12693396; doi:10.3390/molecules30234636)
Supplement: Supplementary file 1 [file molecules-30-04636-s001.zip]

Archive with 1 entries (1 files):
- molecules-3989593-supplementary.pdf
